# Supplementary material for: Humanized L184Q Mutated Surfactant Protein C Gene Alters Alveolar Type 2 Epithelial Cell Fate
Source: Int J Mol Sci. 2024 Aug 9;25(16):8723. doi: 10.3390/ijms25168723 (PMC11354303; doi:10.3390/ijms25168723)
Supplement: Supplementary file 1 [file ijms-25-08723-s001.zip]

Archive with 1 entries (1 files):
- ijms-3080215-supplementary.pdf
